# Supplementary material for: Using Interpolation to Estimate System Uncertainty in Gene Expression Experiments
Source: PLoS One. 2011 Jul 22;6(7):e22071. doi: 10.1371/journal.pone.0022071 (PMC3142119; doi:10.1371/journal.pone.0022071)
Supplement: Data S1 — IRMA Switch-Off Data. Results of the analysis for all five genes of the IRMA “Switch-Off” dataset. (XLSX) [file pone.0022071.s001.xlsx]

## Sheet: ASH1
X	Y	Lower Bound	Upper Bound	0.95	0.05	0.75	0.25	0.6	0.4	Upper 95	Lower 95		Included					Excluded
10	5.3575	-4.31707	15.0309	8.2189	2.78917	6.16386	4.59276	5.6505	5.09348	0	0		Time (min)	ASH1	95% Upper	95% Lower		Time (min)	ASH1	95% Upper	95% Lower
20	4.17396	-10.7091	19.057	14.1456	-5.79769	6.10876	3.72747	5.21577	4.32279	0	0		10	5.3575	1.91057	1.91057		20	4.77014	0.0328435	0.0328435
30	4.47894	-6.24338	15.2012	6.08728	-0.131659	4.8006	2.87059	4.37171	3.51393	0	0		40	4.78431	1.29588	1.29588		30	4.99502	0.0872439	0.0872439
40	4.78431	-1.77765	11.3455	6.72511	3.04229	5.33124	4.26561	4.98304	4.60523	0	0		70	5.6992	1.16931	1.16931		50	4.76709	0.0605834	0.0605834
50	5.22305	-7.56104	18.0071	5.60656	1.51566	4.58384	3.04975	4.07247	3.56111	0	0		100	6.41281	0.863932	0.863932		60	5.52363	0.0735268	0.0735268
60	4.40191	-12.9834	21.7872	6.31428	2.14182	4.92346	3.88035	4.57576	4.22805	0	0		130	7.01632	0.857583	0.857583		80	5.17641	0.0742427	0.0742427
70	5.6992	-0.221833	11.6195	7.45043	4.12733	6.19271	5.23116	5.87853	5.53762	0	0		160	6.465	0.113866	0.113866		90	5.80765	0.0567081	0.0567081
80	6.01021	-4.17536	16.1958	7.94546	3.46381	6.51948	4.68608	5.90835	5.29721	0	0		190	6.5034	0.649927	0.649927		110	6.29343	0.0936274	0.0936274
90	6.3088	-7.93338	20.551	8.16028	4.17247	6.73606	5.31184	6.45122	5.59669	0	0							120	6.80497	0.0719903	0.0719903
100	6.41281	2.03812	10.787	7.70669	5.25145	6.77743	6.067	6.5453	6.29342	0	0							140	7.30971	0.0770273	0.0770273
110	6.92463	-1.15568	15.0049	8.29828	4.58134	7.16704	5.71258	6.68222	6.0358	0	0							150	6.835	0.0465653	0.0465653
120	6.88835	-4.34948	18.1262	8.34927	4.97792	7.45024	6.1017	7.00073	6.32646	0	0							170	6.09625	0.037674	0.037674
130	7.01632	2.67378	11.3583	8.30069	5.86349	7.37826	6.67305	7.14783	6.89781	0	0							180	6.39333	0.0378113	0.0378113
140	7.21723	-0.030619	14.4651	8.44936	6.85484	7.72458	7.14475	7.57962	7.28971	0	0
150	7.4184	-2.73502	17.5718	7.92607	6.70766	7.31686	6.91073	7.11379	7.11379	0	0
160	6.465	5.88842	7.04151	6.63553	6.31193	6.51306	6.41942	6.48246	6.44926	0	0
170	6.28127	4.06511	8.49741	6.61369	5.54993	6.30342	5.8602	6.17045	5.99316	0	0
180	6.09757	2.24181	9.95332	7.83266	4.36248	6.59882	5.98189	6.44459	6.21324	0	0
190	6.5034	3.21237	9.79404	7.47677	5.62973	6.77771	6.24326	6.60308	6.41359	0	0

## Sheet: GAL80
X	Y	Lower Bound	Upper Bound	0.95	0.05	0.75	0.25	0.6	0.4	Upper 95	Lower 95		Included					Excluded
10	5.9625	3.37803	8.54666	6.72689	5.27639	6.17791	5.75821	6.04077	5.89197	0	0		Time (min)	GAL80				Time (min)	GAL80	95% Upper	95% Lower
20	6.03027	-2.01626	14.0768	12.7089	-0.648353	7.55911	4.50143	6.4326	5.62794	0	0		10	5.9625				20	5.95652	0.0328435	0.0328435
30	6.12886	0.370978	11.8868	8.14412	3.42265	6.99254	4.9197	6.18644	5.61065	0	0		40	6.22766				30	6.29784	0.0872439	0.0872439
40	6.22766	2.75822	9.69668	7.2538	5.30662	6.51683	5.95341	6.33274	6.13298	0	0		70	6.52343				50	6.21065	0.0605834	0.0605834
50	6.11331	-2.92736	15.154	8.01185	4.21477	6.92697	5.48046	6.38453	5.84209	0	0		100	7.13841				60	6.68846	0.0735268	0.0735268
60	6.40419	-1.10074	13.9091	7.98023	4.67806	6.92954	5.72875	6.62934	6.17905	0	0		130	7.00818				80	6.54546	0.0742427	0.0742427
70	6.52343	3.1265	9.91995	7.52812	5.62164	6.80656	6.25491	6.62631	6.43073	0	0		160	6.405				90	6.22338	0.0567081	0.0567081
80	7.22488	-3.95549	18.4052	8.00751	5.10061	6.66586	5.99504	6.44226	6.21865	0	0		190	6.28765				110	6.88567	0.0936274	0.0936274
90	7.02633	-1.25362	15.3063	7.93712	5.45314	7.10913	6.28113	6.77793	6.44673	0	0							120	6.96371	0.0719903	0.0719903
100	7.13841	2.0689	12.2073	8.63779	5.79259	7.56094	6.73768	7.29194	7.00006	0	0							140	7.02434	0.0770273	0.0770273
110	7.41	-1.19435	16.0143	9.38899	5.60308	8.18438	7.15186	7.84021	7.49604	0	0							150	6.57125	0.0465653	0.0465653
120	7.54802	-3.16514	18.2612	9.15499	5.51252	7.86941	7.01236	7.65515	7.22662	0	0							170	6.79071	0.037674	0.037674
130	7.00818	2.91038	11.1055	8.22016	5.92033	7.34972	6.68426	7.13229	6.89635	0	0							180	6.58595	0.0378113	0.0378113
140	6.96454	-0.188591	14.1177	8.89588	5.89157	7.89445	7.03607	7.60832	7.3222	0	0
150	6.92115	-3.28756	17.1299	8.24829	5.59402	7.43159	6.81907	7.22742	7.02324	0	0
160	6.405	3.74219	9.06749	7.19256	5.6981	6.62694	6.19451	6.48565	6.33233	0	0
170	6.20381	1.28777	11.1199	8.02275	4.58152	6.44961	5.56473	6.15465	5.85969	0	0
180	6.00278	-1.16667	13.1722	11.6666	0.338918	6.79141	5.07075	6.07447	5.78769	0	0
190	6.28765	4.83053	7.7446	6.71861	5.90082	6.4091	6.17247	6.33178	6.24788	0	0

## Sheet: GAL4
X	Y	Lower Bound	Upper Bound	0.95	0.05	0.75	0.25	0.6	0.4	Upper 95	Lower 95		Included					Excluded
10	5.5375	3.87275	7.20205	6.02988	5.09555	5.67625	5.40591	5.58792	5.49207	0	0		Time (min)	GAL4				Time (min)	GAL4	95% Upper	95% Lower
20	7.21269	1.3372	13.0882	8.56406	5.74382	6.80141	6.33137	6.6839	6.44888	0	0		10	5.5375				20	7.02861	0.0615672	0.0615672
30	7.16561	2.66594	11.6653	8.29053	6.67065	7.57058	7.03062	7.39059	7.12061	0	0		40	7.11872				30	6.91375	0.082835	0.082835
40	7.11872	3.99467	10.2424	8.0427	6.28937	7.3791	6.87177	7.21333	7.03346	0	0		70	6.97735				50	7.09863	0.0763086	0.0763086
50	7.64558	2.92554	12.3656	8.44797	7.22077	7.88157	7.40957	7.69277	7.50397	0	0		100	7.5625				60	6.94145	0.0417268	0.0417268
60	8.17262	1.85642	14.4888	8.10946	7.09887	7.60416	7.22519	7.47784	7.35152	0	0		130	7.17125				80	6.77659	0.0500755	0.0500755
70	6.97735	5.9737	7.98088	7.27419	6.71091	7.061	6.89801	7.00774	6.94996	0	0		160	6.84843				90	7.17192	0.041367	0.041367
80	7.82311	3.36251	12.2837	7.24323	6.52954	7.06481	6.79717	6.9756	6.88638	0	0		190	7.41472				110	6.93625	0.0984923	0.0984923
90	7.133	3.1279	11.1381	7.49346	6.69244	7.25315	7.01285	7.17305	7.09295	0	0							120	7.2075	0.0192394	0.0192394
100	7.5625	5.13222	9.99249	8.28129	6.91733	7.76506	7.3704	7.6361	7.49618	0	0							140	7.29	0.0200162	0.0200162
110	7.705	4.07792	11.3321	8.24906	7.45111	7.88636	7.59619	7.81381	7.66873	0	0							150	6.97017	0.0545623	0.0545623
120	7.9524	3.23312	12.6717	8.18836	7.33889	7.71644	7.43328	7.62205	7.52766	0	0							170	7.03961	0.0797515	0.0797515
130	7.17125	6.55564	7.78679	7.35333	7.00782	7.22256	7.12259	7.18989	7.15445	0	0							180	7.36441	0.0720621	0.0720621
140	6.47061	-0.213842	13.1551	7.33959	6.67115	7.07221	6.80483	7.07221	6.93852	0	0
150	6.65942	1.60519	11.7137	7.41756	6.30563	7.1143	6.70997	7.01322	6.81105	0	0
160	6.84843	3.42423	10.2722	7.86119	5.9394	7.13383	6.57776	6.95214	6.75498	0	0
170	6.74056	1.97004	11.5111	7.26532	4.59382	6.78826	5.92957	6.59744	6.31121	0	0
180	6.6329	0.515854	12.7499	10.7313	2.53448	7.06109	6.32704	6.93875	6.69407	0	0
190	7.41472	5.94794	8.88133	7.84855	7.02533	7.53698	7.29878	7.45915	7.3747	0	0

## Sheet: CBF1
X	Y	Lower Bound	Upper Bound	0.95	0.05	0.75	0.25	0.6	0.4	Upper 95	Lower 95		Included					Excluded
10	6.98187	2.52859	11.4346	8.299	5.79965	7.35305	6.62986	7.11675	6.86034	0	0		Time (min)	CBF1				Time (min)	CBF1	95% Upper	95% Lower
20	5.53466	-5.69669	16.766	12.835	-1.76572	6.32085	5.19772	6.09623	5.64697	0	0		10	6.98187				20	5.68	0.109473	0.109473
30	5.53859	-2.75035	13.8275	6.11881	2.3059	5.28992	3.96369	4.95836	4.46103	0	0		40	5.54284				30	5.825	0.0948729	0.0948729
40	5.54284	0.195982	10.8891	7.12425	4.1234	5.98849	5.12019	5.70478	5.39693	0	0		70	5.55452				50	5.2743	0.0912601	0.0912601
50	5.06282	-3.55023	13.6759	5.49348	2.56504	4.9767	3.94313	4.63217	4.28765	0	0		100	6.27203				60	5.29201	0.120687	0.120687
60	4.58313	-7.29645	16.4627	5.65229	3.27638	5.17711	4.46434	4.93952	4.70193	0	0		130	6.58556				80	6.01605	0.108804	0.108804
70	5.55452	2.07363	9.03499	6.58404	4.63044	5.84465	5.27937	5.65994	5.45953	0	0		160	6.36122				90	5.8185	0.0537382	0.0537382
80	5.68037	-0.864841	12.2256	5.87673	4.04407	5.35311	4.82949	5.2222	4.9604	0	0		190	6.48887				110	6.25926	0.0528936	0.0528936
90	5.56217	-3.80332	14.9277	6.21776	4.71928	5.84314	5.28121	5.65583	5.46852	0	0							120	6.33218	0.0543432	0.0543432
100	6.27203	3.52293	9.0208	7.08512	5.54222	6.50116	6.05472	6.35529	6.19701	0	0							140	6.83719	0.0364391	0.0364391
110	6.73497	1.39173	12.0782	7.32273	5.18543	6.7884	5.93348	6.57467	6.25408	0	0							150	6.57726	0.0364675	0.0364675
120	6.75023	-0.151773	13.6523	7.50945	5.57689	6.95729	6.12905	6.68121	6.40513	0	0							170	7.06385	0.0553214	0.0553214
130	6.58556	4.21362	8.95721	7.28709	5.95587	6.78326	6.39807	6.6574	6.52083	0	0							180	6.38709	0.0388604	0.0388604
140	6.40515	2.04168	10.7686	7.67057	6.18698	7.14695	6.7106	6.97241	6.79787	0	0
150	6.79445	1.00884	12.5801	7.43086	6.15803	6.96802	6.50517	6.8523	6.62088	0	0
160	6.36122	4.27572	8.44646	6.97803	5.80757	6.53504	6.19636	6.42438	6.3043	0	0
170	6.28632	2.71522	9.85741	7.82189	5.2507	6.46487	5.8935	6.25061	6.03634	0	0
180	6.21154	1.15472	11.2683	10.2064	2.21665	6.76779	5.65529	6.36324	6.05983	0	0
190	6.48887	5.35083	7.62678	6.82547	6.18675	6.58373	6.39891	6.52334	6.45782	0	0

## Sheet: SWI5
X	Y	Lower Bound	Upper Bound	0.95	0.05	0.75	0.25	0.6	0.4	Upper 95	Lower 95		Included					Excluded
10	5.0775	0.53702	9.61743	6.42041	3.87213	5.45594	4.71859	5.21501	4.95359	0	0		Time (min)	SWI5				Time (min)	SWI5	95% Upper	95% Lower
20	5.69165	-15.622	27.0053	22.9557	-11.5724	9.31496	2.06833	6.75732	5.47851	0	0		10	5.0775				20	5.55485	0.181745	0.181745
30	5.6684	-9.21022	20.547	11.471	0.460877	9.38804	5.81718	8.49533	7.00747	0	0		40	5.64566				30	5.33012	0.154398	0.154398
40	5.64565	-2.79846	14.0888	8.14313	3.40397	6.34946	4.97818	5.90139	5.41522	0	0		70	5.57605				50	5.52332	0.178448	0.178448
50	5.27191	-19.7074	30.2512	10.5176	1.52501	8.01963	5.5217	7.52004	6.52087	0	0		100	6.03125				60	5.68944	0.221816	0.221816
60	5.42366	-12.4967	23.344	9.54534	2.01878	7.3949	4.88604	6.67808	5.60286	0	0		130	6.22875				80	4.96854	0.135162	0.135162
70	5.57605	-5.28602	16.4368	8.78867	2.69247	6.48138	4.71744	5.90502	5.27963	0	0		160	6.02405				90	5.92351	0.173178	0.173178
80	5.89885	-16.3591	28.1567	9.68269	0.334373	7.01174	3.45048	5.67627	4.3408	0	0		190	6.17636				110	6.145	0.205022	0.205022
90	5.5289	-18.2025	29.2603	10.0379	1.49455	6.71547	3.86769	5.76621	4.81695	0	0							120	6.11125	0.187792	0.187792
100	6.03125	-4.28479	16.346	9.08237	3.29263	6.89107	5.2158	6.34368	5.74973	0	0							140	6.2	0.161573	0.161573
110	6.18237	-11.192	23.5567	10.526	2.18627	8.09355	4.61868	7.05109	5.66114	0	0							150	5.78931	0.0637224	0.0637224
120	6.33412	-18.0992	30.7674	9.99912	2.18046	7.55579	4.62379	7.06712	5.60112	0	0							170	5.96326	0.0588953	0.0588953
130	6.22875	-1.37003	13.8266	8.4762	4.21148	6.86209	5.62809	6.45889	6.02138	0	0							180	6.12845	0.0719054	0.0719054
140	6.29418	-7.27539	19.8638	9.41518	3.44457	7.78683	5.07292	7.24405	6.42987	0	0
150	6.36007	-13.1808	25.9009	8.90038	3.81976	7.33711	5.38303	6.94629	6.55548	0	0
160	6.02405	3.43369	8.61411	6.79019	5.33638	6.23996	5.81929	6.1025	5.95336	0	0
170	5.95577	-0.030626	11.9422	8.29045	3.98026	7.2129	5.29726	6.13535	5.65644	0	0
180	5.88763	-3.49494	15.2702	13.2999	-1.5246	7.10737	4.6679	5.98146	5.41851	0	0
190	6.17636	4.28783	8.06466	6.73492	5.675	6.33376	6.02708	6.23355	6.12482	0	0
