# Supplementary material for: Using Interpolation to Estimate System Uncertainty in Gene Expression Experiments
Source: PLoS One. 2011 Jul 22;6(7):e22071. doi: 10.1371/journal.pone.0022071 (PMC3142119; doi:10.1371/journal.pone.0022071)
Supplement: Data S2 — IRMA Switch-On Data. Results of the analysis for all five genes of the IRMA “Switch-On” dataset. (XLSX) [file pone.0022071.s002.xlsx]

## Sheet: ASH1
X	Y	Lower Bound	Upper Bound	0.95	0.05	0.75	0.25	0.6	0.4	Upper 95	Lower 95		Included					Excluded
20	6.739	2.88344	10.5941	7.87934	5.71545	7.06035	6.43423	6.85577	6.63378	0	0		Time (min)	ASH1	95% Upper	95% Lower		Time (min)	ASH1	95% Upper	95% Lower
33.3333	6.0205	-0.120031	12.161	10.0118	2.02915	6.57314	5.71347	6.32752	6.0819	0	0		20	6.739	0.761413	0.761413		40	6.139	0.676593	0.676593
46.6667	5.95017	1.5352	10.3651	6.61241	4.58153	6.08261	5.37622	5.81772	5.64112	0	0		60	5.88	0.531147	0.531147		80	5.6005	0.866921	0.866921
60	5.88	3.19043	8.56924	6.67548	5.16599	6.10417	5.6674	5.96146	5.8066	0	0		100	5.669	0.491227	0.491227		120	5.284	0.474622	0.474622
73.3333	5.88019	0.034212	11.7262	5.93865	4.41869	5.58789	5.00329	5.47097	5.23713	0	0		140	5.352	0.503768	0.503768		160	4.974	0.386167	0.386167
86.6667	5.30722	-1.74535	12.3598	6.083	4.67249	5.65985	5.09564	5.51879	5.37774	0	0		180	5.52833	0.826234	0.826234		200	5.53	0.098	0.098
100	5.669	3.18157	8.15613	6.40469	5.00866	5.87632	5.47238	5.74433	5.60112	0	0		220	6.38	1.5092	1.5092		240	5.74	0.2254	0.2254
113.333	5.23436	-1.80596	12.2747	6.2904	4.60073	5.72718	5.16395	5.58637	5.30476	0	0		260	5.565	0.6272	0.6272
126.667	5.52819	-0.410206	11.4666	6.41895	4.51866	5.82511	5.1125	5.58757	5.35004	0	0		280	6.3225	0.1323	0.1323
140	5.352	2.80107	7.90262	6.10647	4.6748	5.56461	5.15036	5.42926	5.28239	0	0
153.333	4.96044	-7.10658	17.0275	5.80514	4.35709	5.32245	4.83977	5.08111	5.08111	0	0
166.667	5.24426	-2.88103	13.3696	6.30055	4.35048	5.65053	5.0005	5.32552	5.16301	0	0
180	5.52833	1.34454	9.71163	6.76575	4.41765	5.87704	5.19762	5.65504	5.41416	0	0
193.333	6.92269	-7.93059	21.776	6.47709	4.10057	5.88296	4.99177	5.5859	5.28883	0	0
206.667	6.65112	-4.59636	17.8986	7.21349	4.28915	6.31369	5.41389	6.08874	5.63884	0	0
220	6.38	-1.26213	14.0212	8.64027	4.35122	7.01696	5.77592	6.61145	6.17145	0	0
233.333	6.66336	-4.92005	18.2468	9.32754	6.31585	7.70586	6.77919	7.47419	7.01086	0	0
246.667	6.94718	-8.57796	22.4723	8.65495	5.54992	7.10243	6.17092	6.79193	6.48143	0	0
260	5.565	2.38905	8.74057	6.50433	4.72187	5.82971	5.31395	5.66119	5.47833	0	0
266.667	5.42902	0.45036	10.4077	7.07198	3.88564	5.57838	4.88137	5.37923	5.08051	0	0
273.333	5.29323	-1.48833	12.0748	9.70125	0.885217	5.90357	5.22542	5.76794	5.49668	0	0
280	6.3225	5.65257	6.99235	6.52064	6.14465	6.37834	6.26954	6.34279	6.30422	0	0

## Sheet: GAL4
X	Y	Lower Bound	Upper Bound	0.95	0.05	0.75	0.25	0.6	0.4	Upper 95	Lower 95		Included					Excluded
20	5.318	2.29639	8.33924	6.21168	4.51585	5.56984	5.07915	5.40951	5.23554	0	0		Time (min)	GAL4	95% Upper	95% Lower		Time (min)	GAL4	95% Upper	95% Lower
33.3333	6.00793	2.72313	9.29271	7.68316	4.26699	5.97508	5.44951	5.84368	5.6466	0	0		20	5.318				40	6.172	0.658532	0.658532
46.6667	6.12492	3.80208	8.44776	6.75209	5.49775	6.33398	5.91587	6.19461	6.05524	0	0		60	6.242				80	6.366	0.525598	0.525598
60	6.242	4.88103	7.60281	6.64453	5.8807	6.35543	6.13442	6.28322	6.20486	0	0		100	6.593				120	6.727	0.432341	0.432341
73.3333	6.48161	2.35589	10.6073	7.18298	6.27532	6.85292	6.52286	6.68789	6.60538	0	0		140	6.76				160	6.186	0.532045	0.532045
86.6667	6.85799	2.57555	11.1404	7.15775	6.30126	6.81516	6.55821	6.72951	6.64386	0	0		180	6.45333				200	6.635	0.1568	0.1568
100	6.593	5.06794	8.11787	7.04406	6.18814	6.72011	6.47245	6.63919	6.55138	0	0		220	6.84				240	6.9475	0.0539	0.0539
113.333	6.96439	-0.095767	14.0245	7.3174	6.32898	7.035	6.61139	6.89379	6.75259	0	0		260	6.99
126.667	6.86212	2.14396	11.5803	7.38112	6.1544	7.00367	6.62621	6.9093	6.72058	0	0		280	6.975
140	6.76	4.38368	9.13603	7.46283	6.12915	6.95806	6.57216	6.83197	6.69515	0	0
153.333	6.19522	-3.63854	16.029	7.67028	6.09688	7.08026	6.6869	7.08026	6.88358	0	0
166.667	6.32413	-0.917643	13.5659	7.55523	5.81721	6.97589	6.39655	6.83106	6.68622	0	0
180	6.45333	1.80326	11.1029	7.82866	5.21887	6.84091	6.08576	6.59417	6.32643	0	0
193.333	6.73984	-0.951455	14.4311	7.27822	4.50936	6.20144	5.58614	6.04762	5.73997	0	0
206.667	6.24852	-3.08526	15.5823	7.64858	4.84845	6.52853	5.78183	6.34185	6.15518	0	0
220	6.84	3.71367	9.96595	7.76466	6.01005	7.10057	6.59288	6.93468	6.75468	0	0
233.333	7.00988	-8.42232	22.4421	8.09014	5.62099	7.16421	6.23828	6.85557	6.54692	0	0
246.667	6.99983	-2.57707	16.5767	8.24483	5.5633	7.47867	6.32945	7.0956	6.71252	0	0
260	6.99	3.26818	10.7114	8.09078	6.00196	7.30021	6.6958	7.10272	6.88843	0	0
266.667	7.01477	2.15189	11.8777	9.20307	5.02099	7.64695	6.47985	7.16066	6.86888	0	0
273.333	7.03976	1.0356	13.0439	11.783	2.29647	8.18056	5.89897	7.33997	6.61947	0	0
280	6.975	1.91333	12.0361	8.47206	5.63126	7.39688	6.57489	7.1283	6.83687	0	0

## Sheet: GAL80
X	Y	Lower Bound	Upper Bound	0.95	0.05	0.75	0.25	0.6	0.4	Upper 95	Lower 95		Included					Excluded
20	5.707	1.05412	10.3593	7.08316	4.47179	6.09481	5.33921	5.84792	5.58002	0	0		Time (min)	GAL80	95% Upper	95% Lower		Time (min)	GAL80	95% Upper	95% Lower
33.3333	6.61993	2.88459	10.3553	7.32965	5.46198	6.80671	6.20905	6.65729	6.43317	0	0		20	5.707				40	7.084	0.482668	0.482668
46.6667	6.98794	4.71506	9.26084	7.60163	6.46519	7.28343	6.87431	7.14705	7.01068	0	0		60	7.356				80	6.9555	0.463967	0.463967
60	7.356	6.54553	8.16637	7.59571	7.14084	7.42355	7.29193	7.38055	7.33388	0	0		100	6.808				120	7.14	0.508402	0.508402
73.3333	6.67454	2.31602	11.0331	8.02569	7.24115	7.67701	7.41549	7.58984	7.50267	0	0		140	7.008				160	6.793	0.564557	0.564557
86.6667	8.2537	3.59952	12.9079	7.92789	6.99706	7.55556	7.18323	7.46248	7.27631	0	0		180	6.555				200	6.72	0.3136	0.3136
100	6.808	4.88302	8.73275	7.37734	6.29697	6.96844	6.65584	6.8663	6.75547	0	0		220	7.1075				240	6.9	0.0882	0.0882
113.333	7.31007	0.332908	14.2873	6.96122	6.2635	6.82168	6.54259	6.68213	6.68213	0	0		260	7.07
126.667	7.10224	2.69411	11.5104	7.14633	6.17654	6.88184	6.61735	6.79368	6.70552	0	0		280	6.865
140	7.008	5.28228	8.73352	7.51841	6.54987	7.15184	6.87159	7.06027	6.96091	0	0
153.333	6.18616	-6.00189	18.3742	7.52685	6.5518	7.28309	6.79556	7.03932	7.03932	0	0
166.667	6.3704	-2.79948	15.5403	7.56248	5.9119	7.01229	6.4621	6.82889	6.64549	0	0
180	6.555	0.402931	12.7063	8.37456	4.92179	7.06776	6.0687	6.74132	6.38711	0	0
193.333	6.40354	-2.37393	15.181	6.66687	4.38472	6.31577	5.43802	6.14022	5.78912	0	0
206.667	6.25245	-5.15079	17.6557	7.05068	4.9981	6.59455	5.91036	6.36648	6.13842	0	0
220	7.1075	4.20448	10.0102	7.96611	6.33683	7.34946	6.87803	7.19542	7.02828	0	0
233.333	7.29156	1.37054	13.2126	8.29814	6.28499	7.82446	7.23235	7.58761	7.46919	0	0
246.667	7.47579	-1.46341	16.415	8.28031	6.31369	7.74396	7.20761	7.56518	7.3864	0	0
260	7.07	6.27601	7.86389	7.30483	6.85922	7.13618	7.00724	7.09405	7.04833	0	0
266.667	7.06372	5.65365	8.47381	7.47266	6.62661	7.16244	6.85222	7.04963	6.93683	0	0
273.333	7.0575	5.0313	9.08368	8.41505	5.69994	7.15881	6.67252	6.99671	6.83462	0	0
280	6.865	4.78078	8.94896	7.48144	6.3117	7.03871	6.70025	6.92812	6.80812	0	0

## Sheet: SWI5
X	Y	Lower Bound	Upper Bound	0.95	0.05	0.75	0.25	0.6	0.4	Upper 95	Lower 95		Included					Excluded
20	5.656	0.690518	10.6209	7.12461	4.3378	6.06986	5.26349	5.80638	5.52049	0	0		Time (min)	SWI5	95% Upper	95% Lower		Time (min)	SWI5	95% Upper	95% Lower
33.3333	5.74646	-1.75656	13.2495	11.3737	0.119192	6.72185	4.77107	5.97155	5.37131	0	0		20	5.656				40	5.307	0.879943	0.879943
46.6667	5.66913	0.274179	11.0641	7.88107	3.8888	6.37048	4.75199	5.93888	5.39938	0	0		60	5.592				80	5.7445	1.21778	1.21778
60	5.592	2.30492	8.87868	6.5642	4.71937	5.86597	5.33217	5.69155	5.5023	0	0		100	5.36				120	5.495	0.452406	0.452406
73.3333	5.41714	-1.43559	12.2699	7.40442	3.97806	6.30799	5.0745	6.03388	5.48566	0	0		140	5.274				160	5.06	0.708236	0.708236
86.6667	5.5492	-3.23906	14.3375	7.0432	4.0552	6.16438	5.10979	5.81285	5.46132	0	0		180	5.25333				200	6.05	0.5292	0.5292
100	5.36	2.32249	8.39715	6.25839	4.55362	5.61317	5.11989	5.45199	5.27711	0	0		220	6.205				240	5.9775	0.6713	0.6713
113.333	5.28778	-3.74457	14.3201	6.46199	3.93293	5.55875	4.65552	5.19746	4.83617	0	0		260	6.1825
126.667	5.20516	-2.04831	12.4586	6.43825	3.97207	5.56783	4.84249	5.2777	4.98756	0	0		280	6.665
140	5.274	2.58808	7.9596	6.0684	4.56096	5.49787	5.06169	5.35535	5.2007	0	0
153.333	4.61823	-7.2682	16.5047	6.16347	4.02391	5.68801	4.7371	5.45028	5.21255	0	0
166.667	4.93558	-4.42471	14.2958	6.71403	3.90594	5.778	4.84197	5.40359	5.21638	0	0
180	5.25333	-1.58121	12.0871	7.27475	3.43895	5.82298	4.71309	5.46032	5.06682	0	0
193.333	5.24595	-4.76148	15.2534	6.14662	2.54394	5.14588	4.14513	4.94573	4.54543	0	0
206.667	5.23898	-7.94175	18.4197	7.74332	2.99826	5.6344	4.84356	5.37079	5.10717	0	0
220	6.205	5.46064	6.94927	6.42516	6.00739	6.26704	6.14616	6.22754	6.18469	0	0
233.333	5.53892	-7.222	18.2998	7.45306	6.17697	6.94262	6.43219	6.68741	6.68741	0	0
246.667	5.8606	-2.31863	14.0398	7.41466	5.9424	6.9239	6.26957	6.59673	6.43315	0	0
260	6.1825	2.58474	9.77982	7.24659	5.22739	6.48237	5.89811	6.29146	6.08432	0	0
266.667	6.1785	1.85732	10.4997	8.0366	4.23397	6.5674	5.78959	6.30813	6.04886	0	0
273.333	6.17473	1.1299	11.2196	10.0592	2.29021	7.13324	5.51889	6.62876	6.22517	0	0
280	6.665	3.3898	9.9398	7.63369	5.79552	6.93798	6.40611	6.76419	6.57562	0	0

## Sheet: CBF1
X	Y	Lower Bound	Upper Bound	0.95	0.05	0.75	0.25	0.6	0.4	Upper 95	Lower 95		Included					Excluded
20	7.512	3.08696	11.9365	8.82077	6.33727	7.88082	7.16222	7.64602	7.39124	0	0		Time (min)	CBF1	95% Upper	95% Lower		Time (min)	CBF1	95% Upper	95% Lower
33.3333	7.99393	2.94877	13.0391	10.8697	5.11819	8.14528	7.13625	7.84257	7.53986	0	0		20	7.512				40	7.785	0.879943	0.879943
46.6667	7.80791	4.34548	11.2703	8.95051	6.94231	8.11953	7.42705	7.91179	7.63479	0	0		60	7.622				80	6.916	1.21778	1.21778
60	7.622	5.74219	9.50158	8.17798	7.12296	7.77868	7.47341	7.67893	7.5707	0	0		100	7.064				120	6.935	0.452406	0.452406
73.3333	7.7351	2.11006	13.3601	8.57885	7.00384	8.01634	7.56634	7.90384	7.67884	0	0		140	6.057				160	5.8	0.708236	0.708236
86.6667	7.69532	1.61265	13.778	8.24277	6.66127	7.75615	7.26954	7.6345	7.39119	0	0		180	5.28667				200	5.6725	0.5292	0.5292
100	7.064	4.19533	9.93232	7.91245	6.30245	7.3031	6.83724	7.15088	6.98571	0	0		220	5.47				240	5.77	0.6713	0.6713
113.333	6.57073	-0.549681	13.6912	7.92361	6.64194	7.49639	7.06916	7.35398	7.21157	0	0		260	5.435
126.667	6.69179	0.657836	12.7257	7.59688	5.90737	6.99348	6.51077	6.75213	6.63145	0	0		280	5.6725
140	6.057	4.7906	7.32325	6.43156	5.72081	6.16255	5.9569	6.09535	6.02244	0	0
153.333	5.16377	-8.65106	18.9786	6.4071	5.30192	5.85451	5.57821	5.85451	5.57821	0	0
166.667	5.22499	-5.43983	15.8898	6.82471	4.26516	5.97153	5.11834	5.75823	5.33164	0	0
180	5.28667	-2.22859	12.801	7.50942	3.29157	5.91305	4.69261	5.51427	5.08158	0	0
193.333	5.02931	-5.41254	15.4712	6.59559	1.5835	4.71606	3.46303	4.50722	4.08955	0	0
206.667	4.77241	-8.59649	18.1413	7.84725	1.69756	4.90609	3.83658	4.90609	4.37134	0	0
220	5.47	3.53466	7.40511	6.04241	4.95622	5.63131	5.31702	5.52861	5.41718	0	0
233.333	5.11835	-13.7046	23.9413	6.81243	4.55367	6.05951	5.30659	6.05951	5.68305	0	0
246.667	5.27656	-6.11979	16.6729	6.986	4.25088	6.0743	5.16259	5.84637	5.39052	0	0
260	5.435	1.46506	9.40446	6.60917	4.38109	5.76589	5.12119	5.55523	5.32666	0	0
266.667	5.51274	0.475056	10.5504	6.87291	3.74955	5.96613	4.95859	5.66387	5.36161	0	0
273.333	5.59071	-0.51495	11.6964	9.6815	1.49992	6.50656	4.67486	5.89599	5.28543	0	0
280	5.6725	-1.4982	12.8423	7.79334	3.76888	6.27016	5.10568	5.88967	5.47681	0	0
