# Supplementary material for: Using Interpolation to Estimate System Uncertainty in Gene Expression Experiments
Source: PLoS One. 2011 Jul 22;6(7):e22071. doi: 10.1371/journal.pone.0022071 (PMC3142119; doi:10.1371/journal.pone.0022071)
Supplement: Data S3 — Nonsense-Mediated Decay Data. Results of the analysis for the Nonsense-Mediated Decay dataset. (XLSX) [file pone.0022071.s003.xlsx]

## Sheet: YIL165C
X	Y	Lower Bound	Upper Bound	0.95	0.05	0.75	0.25	0.6	0.4	Upper 95	Lower 95		Included					Excluded
0	3.16509	2.5513	3.7788	3.34663	3.00215	3.21625	3.11657	3.18368	3.14834	0	0		Time (min)	YIL165C				Time (min)	YIL165C	95% Upper	95% Lower
2	3.12491	2.5391	3.71073	3.47055	2.77928	3.21279	3.07219	3.16592	3.13077	0	0		0	3.16509				2	3.10348	0.0558476	0.0558476
4	3.11074	2.71521	3.50626	3.22544	3.00394	3.16215	3.07514	3.13842	3.10678	0	0		6	3.09657				4	3.10027	0.0926824	0.0926824
6	3.09657	2.89133	3.30179	3.15727	3.04209	3.11368	3.08035	3.10279	3.09097	0	0		12	3.05405				8	3.06298	0.0450983	0.0450983
8	3.06235	2.40164	3.72306	3.17467	2.96324	3.09538	3.02931	3.06896	3.04253	0	0		25	3.02701				10	3.11489	0.0736702	0.0736702
10	3.0509	2.29968	3.80212	3.14856	2.95324	3.08846	3.01334	3.05841	3.04339	0	0		40	2.92656				15	3.05321	0.066229	0.066229
12	3.05405	2.68838	3.41967	3.1622	2.95698	3.08453	3.02515	3.06513	3.04407	0	0		60	2.94297				20	3.0474	0.125664	0.125664
16.3333	3.08501	1.93258	4.23744	3.09654	2.843	3.02739	2.9352	2.98129	2.95824	0	0							30	3.06333	0.0451746	0.0451746
20.6667	2.9926	1.80235	4.18284	3.09972	2.83786	3.0283	2.93308	3.0045	2.98069	0	0							35	2.90577	0.106208	0.106208
25	3.02701	2.43367	3.62028	3.2025	2.8695	3.07647	2.98011	3.04498	3.01082	0	0							45	2.92316	0.0376515	0.0376515
30	3.01657	2.05443	3.97871	3.23786	2.77604	3.10316	2.92998	3.06468	2.98771	0	0							50	2.93676	0.0722655	0.0722655
35	3.00617	1.6752	4.33714	3.1792	2.7799	3.0461	2.913	3.01948	2.96624	0	0
40	2.92656	2.55213	3.30093	3.0373	2.82716	2.95776	2.89696	2.9379	2.91634	0	0
46.6667	2.88189	2.0774	3.68639	2.98648	2.61641	2.88994	2.7934	2.87385	2.82558	0	0
53.3333	2.83725	1.60267	4.07184	3.61505	2.03477	2.92368	2.80022	2.89898	2.8496	0	0
60	2.94297	2.54099	3.34491	3.06187	2.83626	2.97648	2.9112	2.95515	2.932	0	0

## Sheet: YIL164C
X	Y	Lower Bound	Upper Bound	0.95	0.05	0.75	0.25	0.6	0.4	Upper 95	Lower 95		Included					Excluded
0	2.8111	2.02916	3.59295	3.04238	2.60352	2.87628	2.7493	2.83479	2.78977	0	0		Time (min)	YIL164C				Time (min)	YIL164C	95% Upper	95% Lower
2	2.80271	0.610645	4.99477	4.57827	1.02714	3.13151	2.43006	2.86847	2.6931	0	0		0	2.8111				2	2.84616	0.0461702	0.0461702
4	2.79603	1.23042	4.36164	3.3753	2.24806	2.99956	2.52987	2.843	2.65512	0	0		6	2.7894				4	2.77473	0.159053	0.159053
6	2.7894	1.85019	3.7285	3.06719	2.54007	2.86768	2.71516	2.81785	2.76377	0	0		12	2.76936				8	2.82367	0.153155	0.153155
8	2.78211	1.26927	4.29495	3.22083	2.31313	2.94852	2.58544	2.79724	2.67621	0	0		25	2.64794				10	2.8626	0.205765	0.205765
10	2.77487	0.688352	4.86139	3.12958	2.37843	2.8792	2.62882	2.79574	2.71228	0	0		40	2.56725				15	2.77601	0.194851	0.194851
12	2.76936	1.8291	3.70952	3.04746	2.51975	2.84773	2.69504	2.79784	2.7437	0	0		60	2.569				20	2.6818	0.163598	0.163598
16.3333	2.75483	0.457306	5.05236	3.23732	2.27235	3.00756	2.59401	2.91566	2.77781	0	0							30	2.78281	0.0945236	0.0945236
20.6667	2.74036	-0.914486	6.3952	3.21549	2.26523	2.9231	2.55762	2.85	2.70381	0	0							35	2.57903	0.0922961	0.0922961
25	2.64794	1.98515	3.31066	2.84398	2.47199	2.70319	2.59555	2.66802	2.62986	0	0							45	2.58916	0.0932879	0.0932879
30	2.60121	1.32193	3.8805	2.81869	2.30698	2.58842	2.46049	2.56284	2.51166	0	0							50	2.6515	0.126156	0.126156
35	2.55452	0.658714	4.45033	2.76306	2.34598	2.57348	2.45973	2.53556	2.49764	0	0
40	2.56725	2.40092	2.73355	2.61644	2.52309	2.58111	2.5541	2.57228	2.56271	0	0
46.6667	2.53139	1.99659	3.06619	2.633	2.3656	2.53674	2.44048	2.51535	2.48326	0	0
53.3333	2.49553	1.59227	3.39881	3.04653	1.94454	2.55876	2.45037	2.5407	2.50457	0	0
60	2.569	2.30659	2.83139	2.64662	2.49934	2.59088	2.54826	2.57695	2.56184	0	0

## Sheet: YIL168W
X	Y	Lower Bound	Upper Bound	0.95	0.05	0.75	0.25	0.6	0.4	Upper 95	Lower 95		Included					Excluded
0	1.74143	0.217295	3.26539	2.19222	1.33682	1.86847	1.62096	1.78759	1.69984	0	0		Time (min)	YIL168W				Time (min)	YIL168W	95% Upper	95% Lower
2	1.5823	-1.11858	4.28317	3.4459	-0.281312	1.82538	1.44725	1.71734	1.55529	0	0		0	1.74143				2	1.73367	0.383101	0.383101
4	1.6357	-0.235647	3.50705	1.99125	0.905874	1.69184	1.355	1.57956	1.46728	0	0		6	1.68916				4	1.63427	0.255773	0.255773
6	1.68916	0.647291	2.73091	1.99731	1.41257	1.776	1.60681	1.72072	1.66073	0	0		12	1.8494				8	1.52212	0.0350028	0.0350028
8	1.87792	-0.738659	4.4945	1.95642	1.11911	1.64243	1.38077	1.5901	1.48543	0	0		25	1.75646				10	1.71673	0.388304	0.388304
10	1.65427	-1.09811	4.40666	2.01208	1.29646	1.79189	1.51665	1.6818	1.62675	0	0		40	1.56194				15	1.83551	0.430731	0.430731
12	1.84939	0.402512	3.2961	2.27733	1.46529	1.96999	1.73502	1.89322	1.80991	0	0		60	1.64238				20	1.6146	0.498546	0.498546
16.3333	1.8687	-3.13045	6.86786	2.61858	1.41878	2.21864	1.81871	2.11866	2.01868	0	0							30	1.90996	0.289257	0.289257
20.6667	2.08072	-2.96073	7.12217	2.63528	1.3245	2.13113	1.82865	2.0303	1.92947	0	0							35	1.43322	0.160632	0.160632
25	1.75646	-0.598686	4.11132	2.45303	1.13123	1.95276	1.57029	1.82779	1.69219	0	0							45	1.59947	0.259444	0.259444
30	1.52156	-2.58217	5.62529	2.71164	0.906001	2.13712	1.5626	1.97297	1.72675	0	0							50	1.58045	0.46181	0.46181
35	1.68478	-3.59468	6.96425	2.58229	0.787275	1.94876	1.42081	1.84317	1.63199	0	0
40	1.56194	-0.659615	3.78322	2.21899	0.972176	1.7471	1.38633	1.62922	1.50131	0	0
46.6667	1.47535	-2.78003	5.73074	3.13495	-0.184248	1.77323	0.751936	1.34769	1.09237	0	0
53.3333	1.3889	-4.90045	7.67825	6.35748	-3.57969	2.08073	0.697073	1.45179	1.20022	0	0
60	1.64238	0.099075	3.1855	2.09883	1.23267	1.77101	1.52039	1.68912	1.60026	0	0

## Sheet: YIL167W
X	Y	Lower Bound	Upper Bound	0.95	0.05	0.75	0.25	0.6	0.4	Upper 95	Lower 95		Included					Excluded
0	2.52086	1.91	3.13165	2.70154	2.3587	2.57178	2.47258	2.53937	2.50419	0	0		Time (min)	YIL167W				Time (min)	YIL167W	95% Upper	95% Lower
2	2.42778	1.56158	3.29397	2.97348	1.88207	2.54038	2.38447	2.48841	2.43644	0	0		0	2.52086				2	2.37681	0.122002	0.122002
4	2.4339	1.7914	3.0764	2.53028	2.22188	2.45318	2.33753	2.42748	2.37608	0	0		6	2.44005				4	2.44143	0.133684	0.133684
6	2.44005	2.02122	2.85882	2.56392	2.32886	2.47496	2.40694	2.45273	2.42862	0	0		12	2.45841				8	2.31506	0.142575	0.142575
8	2.41486	1.65108	3.17863	2.45304	2.22391	2.40722	2.33084	2.37667	2.34612	0	0		25	2.54016				10	2.33007	0.130519	0.130519
10	2.38615	1.28093	3.49136	2.48562	2.26458	2.41931	2.35299	2.3972	2.3751	0	0		40	2.18309				15	2.43137	0.115641	0.115641
12	2.45841	2.2061	2.71068	2.53303	2.39143	2.47944	2.43846	2.46605	2.45152	0	0		60	2.50004				20	2.52256	0.23027	0.23027
16.3333	2.74643	-0.826545	6.3194	2.56778	2.28194	2.49632	2.3534	2.49632	2.42486	0	0							30	2.54279	0.277486	0.277486
20.6667	2.64325	0.181654	5.10485	2.76633	2.22478	2.56941	2.42171	2.52017	2.47094	0	0							35	2.20329	0.413604	0.413604
25	2.54016	1.18985	3.89031	2.93953	2.18169	2.65271	2.43342	2.58106	2.50331	0	0							45	2.42362	0.152959	0.152959
30	2.02443	-2.41278	6.46164	3.04499	2.33504	2.77876	2.51253	2.69001	2.60127	0	0							50	2.38094	0.327493	0.327493
35	2.10369	-1.36334	5.57071	2.83176	1.99967	2.5544	2.27704	2.41572	2.34638	0	0
40	2.18309	-0.313894	4.67977	2.92161	1.52021	2.39121	1.98571	2.25871	2.11495	0	0
46.6667	2.02421	-2.18243	6.23084	2.9076	0.383621	2.06628	1.47735	1.89801	1.72975	0	0
53.3333	1.86548	-4.05096	7.78193	5.94783	-2.21686	2.27963	1.68799	2.1613	1.92464	0	0
60	2.50004	1.11602	3.88389	2.90938	2.13262	2.61539	2.39064	2.54195	2.46227	0	0
