# Supplementary material for: Using Interpolation to Estimate System Uncertainty in Gene Expression Experiments
Source: PLoS One. 2011 Jul 22;6(7):e22071. doi: 10.1371/journal.pone.0022071 (PMC3142119; doi:10.1371/journal.pone.0022071)
Supplement: Data S4 — Extended Nonsense-Mediated Decay Data. Results of the analysis for the Extended Nonsense-Mediated Decay dataset. (XLSX) [file pone.0022071.s004.xlsx]

## Sheet: PC1
X	Y	Lower Bound	Upper Bound	0.95	0.05	0.75	0.25	0.6	0.4				Included					Excluded
0	-0.21033	-1.103	0.682233	0.05369	-0.44731	-0.135928	-0.280893	-0.183295	-0.234691				Time (min)	PC1	95% Upper	95% Lower		Time (min)	PC1	95% Upper	95% Lower
2	-0.363422	-6.41505	5.68821	4.65943	-5.38627	1.39155	-1.99736	0.302259	-0.787034				0	-0.21033	0.0176288	0.0176288		2	-0.499019	0.0164623	0.0164623
4	-0.355631	-4.90314	4.19187	2.23644	-1.58346	1.69074	0.144591	1.32694	0.690292				6	-0.347657	0.0601057	0.0601057		4	-0.261438	0.0103993	0.0103993
6	-0.347657	-3.39123	2.69554	0.552523	-1.15564	-0.093982	-0.588241	-0.25548	-0.430716				12	-0.324381	0.0290118	0.0290118		8	-0.613584	0.0636315	0.0636315
8	-0.39366	-4.74904	3.96172	2.08891	-1.74383	1.47915	-0.611431	1.13072	0.520969				25	0.23509	0.0554509	0.0554509		10	-0.128909	0.0774938	0.0774938
10	-0.439478	-6.10686	5.2279	-0.382807	-1.85633	-0.609503	-1.17624	-0.72285	-0.949546				40	0.117264	0.0265093	0.0265093		15	0.0123189	0.00568892	0.00568892
12	-0.324381	-1.79345	1.14451	0.110117	-0.714378	-0.201937	-0.440506	-0.279889	-0.364472				60	0.567999	0.080439	0.080439		20	0.220261	0.0352102	0.0352102
16.3333	0.23645	-5.0355	5.5084	1.13268	-1.39785	0.500049	-0.659779	0.183732	-0.343462									30	0.423855	0.033941	0.033941
20.6667	-0.29071	-8.27755	7.69612	0.268364	-1.329	-0.05111	-0.690057	-0.210846	-0.53032									35	0.211589	0.0169267	0.0169267
25	0.23509	-2.57277	3.04261	1.06556	-0.510321	0.46912	0.013138	0.320129	0.158464									45	0.0913506	0.0255905	0.0255905
30	0.372331	-4.15798	4.90264	2.04855	-0.035395	1.14248	0.508242	0.870667	0.598848									50	0.505592	0.0686971	0.0686971
35	0.665221	-5.43222	6.76266	1.09204	-0.0055	0.604244	0.360346	0.482295	0.360346
40	0.117264	-1.22509	1.45945	0.514284	-0.239093	0.229147	0.011156	0.157918	0.080632
46.6667	0.064855	-3.12184	3.25156	1.1802	-0.795553	0.351659	-0.285681	0.096723	-0.094479
53.3333	0.012527	-5.0186	5.04366	2.9809	-2.95584	0.666577	-0.138404	0.465332	0.163464
60	0.567999	-3.50519	4.64069	1.7727	-0.51332	0.907491	0.246028	0.691359	0.456842
